# Supplementary material for: COVID-19 Vaccination Knowledge, Attitudes, Perception, and Practices Among Frontline Healthcare Workers in Tunisia, 2024
Source: Vaccines (Basel). 2026 Jan 9;14(1):74. doi: 10.3390/vaccines14010074 (PMC12846571; doi:10.3390/vaccines14010074)
Supplement: Supplementary file 1 [file vaccines-14-00074-s001.zip]

Archive with 1 entries (1 files):
- vaccines-4023376-supplementary.pdf
